# Supplementary material for: Female Sexual Violence: A 12-Year Experience at a Single University Hospital in North-East Italy
Source: Int J Environ Res Public Health. 2024 Mar 5;21(3):301. doi: 10.3390/ijerph21030301 (PMC10969931; doi:10.3390/ijerph21030301)
Supplement: Supplementary file 1 [file ijerph-21-00301-s001.zip]

Archive with 1 entries (1 files):
- ijerph-2889445-supplementary.pdf
